# Supplementary material for: The Impact of Human Milk Oligosaccharides on Antibiotic-Induced Microbial Dysbiosis and Gut Inflammation in Mice
Source: Antibiotics (Basel). 2025 May 10;14(5):488. doi: 10.3390/antibiotics14050488 (PMC12108310; doi:10.3390/antibiotics14050488)
Supplement: Supplementary file 1 [file antibiotics-14-00488-s001.zip]

Archive with 4 entries (4 files):
- Table S2 Gene expressions.docx
- Figure S1 Weight.pdf
- Figure S2 Water intake.pdf
- Table S1 Over all family abundances.docx
